# Supplementary material for: The taxonomic, functional and phylogenetic diversity of birds in Xiaohongxiang Wetland, southwest China
Source: Biodivers Data J. 2024 Dec 4;12:e136248. doi: 10.3897/BDJ.12.e136248 (PMC11635359; doi:10.3897/BDJ.12.e136248)
Supplement: Supplementary material 1 — List of bird species in Xiaohongxiang [file bdj-12-e136248-s001.xls]

## Sheet: qbph
Order	Family	Genus	Scientific name	English name	2024 IUCN Red List category	Wetlands	Cherry plantations	Villages	Farmlands	Pine forests	All dta
GALLIFORMES	Phasianidae	Bambusicola	Bambusicola thoracicus	Chinese Bamboo-partridge	Least Concern	0	3	0	0	0	3
PICIFORMES	Picidae	Dendrocopos	Dendrocopos major	Great Spotted Woodpecker	Least Concern	0	0	0	0	3	3
PICIFORMES	Picidae	Picus	Picus canus	Grey-faced Woodpecker	Least Concern	0	0	0	0	2	2
BUCEROTIFORMES	Upupidae	Upupa	Upupa epops	Eurasian Hoopoe	Least Concern	0	0	0	1	2	3
CUCULIFORMES	Cuculidae	Cuculus	Cuculus micropterus	Indian Cuckoo	Least Concern	0	0	0	1	0	1
CUCULIFORMES	Cuculidae	Cuculus	Cuculus canorus	Common Cuckoo	Least Concern	0	0	0	0	3	3
CUCULIFORMES	Cuculidae	Eudynamys	Eudynamys scolopaceus	Asian Koel	Least Concern	0	2	1	3	3	9
COLUMBIFORMES	Columbidae	Streptopelia	Streptopelia orientalis	Oriental Turtle-dove	Least Concern	0	15	1	2	3	21
COLUMBIFORMES	Columbidae	Stigmatopelia	Stigmatopelia chinensis	Spotted Dove	Least Concern	0	4	5	11	4	24
GRUIFORMES	Rallidae	Amaurornis	Amaurornis phoenicurus	White-breasted Waterhen	Least Concern	1	0	0	0	0	1
GRUIFORMES	Rallidae	Amaurornis	Amaurornis bicolor	Black-tailed Crake	Least Concern	2	0	0	0	0	2
GRUIFORMES	Rallidae	Gallinula	Gallinula chloropus	Common Moorhen	Least Concern	5	0	0	0	0	5
CHARADRIIFORMES	Charadriidae	Charadrius	Charadrius alexandrinus	Kentish Plover	Least Concern	1	0	0	0	0	1
PODICIPEDIFORMES	Podicipedidae	Tachybaptus	Tachybaptus ruficollis	Little Grebe	Least Concern	3	0	0	0	0	3
PELECANIFORMES	Ardeidae	Egretta	Egretta garzetta	Little Egret	Least Concern	5	0	0	0	0	5
PELECANIFORMES	Ardeidae	Ardea	Ardea cinerea	Grey Heron	Least Concern	2	0	0	0	0	2
PASSERIFORMES	Laniidae	Lanius	Lanius schach	Long-tailed Shrike	Least Concern	0	2	0	2	0	4
PASSERIFORMES	Laniidae	Lanius	Lanius tephronotus	Grey-backed Shrike	Least Concern	0	1	0	0	0	1
PASSERIFORMES	Corvidae	Garrulus	Garrulus glandarius	Eurasian Jay	Least Concern	0	0	0	0	1	1
PASSERIFORMES	Corvidae	Pica	Pica pica	Black-billed Magpie	Least Concern	0	1	3	3	1	8
PASSERIFORMES	Corvidae	Corvus	Corvus macrorhynchos	Large-billed Crow	Least Concern	0	1	7	0	9	17
PASSERIFORMES	Campephagidae	Pericrocotus	Pericrocotus brevirostris	Short-billed Minivet	Least Concern	0	0	0	0	2	2
PASSERIFORMES	Dicruridae	Dicrurus	Dicrurus leucophaeus	Ashy Drongo	Least Concern	0	0	0	0	3	3
PASSERIFORMES	Turdidae	Turdus	Turdus merula	Eurasian Blackbird	Least Concern	0	0	1	0	0	1
PASSERIFORMES	Muscicapidae	Copsychus	Copsychus saularis	Oriental Magpie-robin	Least Concern	0	4	4	5	3	16
PASSERIFORMES	Muscicapidae	Phoenicurus	Phoenicurus auroreus	Daurian Redstart	Least Concern	0	0	0	6	0	6
PASSERIFORMES	Muscicapidae	Phoenicurus	Phoenicurus frontalis	Blue-fronted Redstart	Least Concern	0	2	0	1	0	3
PASSERIFORMES	Muscicapidae	Saxicola	Saxicola torquatus	Common Stonechat	Least Concern	0	1	0	2	2	5
PASSERIFORMES	Muscicapidae	Saxicola	Saxicola ferreus	Grey Bushchat	Least Concern	0	4	0	1	0	5
PASSERIFORMES	Sturnidae	Sturnus	Sturnus sericeus	Red-billed Starling	Least Concern	0	4	0	0	2	6
PASSERIFORMES	Sturnidae	Sturnus	Sturnus nigricollis	Black-collared Starling	Least Concern	0	1	0	0	0	1
PASSERIFORMES	Sturnidae	Acridotheres	Acridotheres cristatellus	Crested Myna	Least Concern	0	2	0	0	0	2
PASSERIFORMES	Paridae	Parus	Parus major	Great Tit	Least Concern	0	3	0	0	25	28
PASSERIFORMES	Aegithalidae	Aegithalos	Aegithalos concinnus	Black-throated Tit	Least Concern	0	5	0	0	11	16
PASSERIFORMES	Hirundinidae	Hirundo	Hirundo rustica	Barn Swallow	Least Concern	0	0	9	0	0	9
PASSERIFORMES	Pycnonotidae	Spizixos	Spizixos canifrons	Crested Finchbill	Least Concern	0	0	0	1	6	7
PASSERIFORMES	Pycnonotidae	Pycnonotus	Pycnonotus xanthorrhous	Brown-breasted Bulbul	Least Concern	0	30	12	15	17	74
PASSERIFORMES	Pycnonotidae	Pycnonotus	Pycnonotus aurigaster	Sooty-headed Bulbul	Least Concern	0	14	0	27	10	51
PASSERIFORMES	Cisticolidae	Prinia	Prinia inornata	Plain Prinia	Least Concern	0	12	0	5	0	17
PASSERIFORMES	Zosteropidae	Zosterops	Zosterops palpebrosus	Oriental White-eye	Least Concern	0	15	0	0	0	15
PASSERIFORMES	Zosteropidae	Zosterops	Zosterops japonicus	Japanese White-eye	Least Concern	0	3	0	0	0	3
PASSERIFORMES	Sylviidae	Phylloscopus	Phylloscopus affinis	Tickell's Leaf-warbler	Least Concern	0	0	0	0	4	4
PASSERIFORMES	Sylviidae	Phylloscopus	Phylloscopus inornatus	Inornate Warbler	Least Concern	0	3	0	0	0	3
PASSERIFORMES	Timaliidae	Garrulax	Garrulax sannio	White-browed Laughingthrush	Least Concern	0	41	4	17	5	67
PASSERIFORMES	Timaliidae	Alcippe	Alcippe morrisonia	Grey-cheeked Fulvetta	Least Concern	0	0	0	0	4	4
PASSERIFORMES	Timaliidae	Paradoxornis	Paradoxornis webbianus	Vinous-throated Parrotbill	Least Concern	0	4	0	0	0	4
PASSERIFORMES	Nectariniidae	Aethopyga	Aethopyga gouldiae	Gould's Sunbird	Least Concern	0	2	0	0	0	2
PASSERIFORMES	Passeridae	Passer	Passer rutilans	Russet Sparrow	Least Concern	0	5	4	6	0	15
PASSERIFORMES	Passeridae	Passer	Passer montanus	Eurasian Tree Sparrow	Least Concern	0	15	25	10	0	50
PASSERIFORMES	Motacillidae	Anthus	Anthus richardi	Richard's Pipit	Least Concern	0	0	0	2	0	2
PASSERIFORMES	Motacillidae	Anthus	Anthus hodgsoni	Olive-backed Pipit	Least Concern	0	6	0	2	3	11
PASSERIFORMES	Estrildidae	Lonchura	Lonchura striata	White-rumped Munia	Least Concern	0	3	0	3	0	6
PASSERIFORMES	Estrildidae	Lonchura	Lonchura punctulata	Scaly-breasted Munia	Least Concern	0	27	0	6	0	33
PASSERIFORMES	Fringillidae	Fringilla	Fringilla montifringilla	Brambling	Least Concern	0	0	20	0	0	20
PASSERIFORMES	Fringillidae	Carduelis	Carduelis ambigua	Black-headed Greenfinch	Least Concern	0	6	0	7	15	28
PASSERIFORMES	Emberizidae	Emberiza	Emberiza godlewskii	Godlewski's Bunting	Least Concern	0	0	0	1	4	5
PASSERIFORMES	Emberizidae	Emberiza	Emberiza pusilla	Little Bunting	Least Concern	0	6	0	0	0	6
PASSERIFORMES	Timaliidae	Pomatorhinus	Pomatorhinus gravivox	Black-streaked Scimitar-babbler	Least Concern	0	3	0	2	4	9
