# Supplementary material for: The taxonomic, functional and phylogenetic diversity of birds in Xiaohongxiang Wetland, southwest China
Source: Biodivers Data J. 2024 Dec 4;12:e136248. doi: 10.3897/BDJ.12.e136248 (PMC11635359; doi:10.3897/BDJ.12.e136248)
Supplement: Supplementary material 2 — Comparison of species taxonomic diversity amongst different habitats [file bdj-12-e136248-s002.xls]

## Sheet: Sheet1
Habitats	Species richness	Shannon-Wiener index	Simpson index
Villages	8	4.62857	3.52174
Villages	4	3.13451	2.77358
Villages	3	2.52219	2.19481
Villages	6	4.47785	3.48837
Villages	7	4.75707	3.77419
Villages	6	3.39753	2.42569
Villages	4	2.3711	1.98965
Villages	6	5.52182	5.14894
Farmlands	12	9.92059	8.62051
Farmlands	15	12.1897	10.441
Farmlands	5	4.53165	4.26667
Farmlands	9	7.42223	6.21127
Farmlands	4	3.12902	2.75238
Farmlands	3	1.55855	1.27313
Farmlands	10	8.05374	6.83901
Farmlands	4	3.92131	3.85333
Wetlands	5	4.36449	4
Wetlands	4	3.21646	2.77778
Wetlands	4	3.15522	2.6129
Wetlands	3	2.82843	2.66667
Wetlands	4	3.74675	3.55556
Wetlands	3	2.74946	2.57143
Wetlands	2	1.88988	1.8
Wetlands	2	2	2
Cherry plantations	12	7.44605	5.46295
Cherry plantations	9	7.19271	6.2948
Cherry plantations	14	8.05326	4.82682
Cherry plantations	8	6.31034	5.33333
Cherry plantations	9	5.73868	4.23677
Cherry plantations	7	5.09821	4.10427
Cherry plantations	12	8.86823	7.16374
Cherry plantations	6	4.99583	4.30769
Pine forests	10	9.05913	8.35652
Pine forests	8	7.60969	7.31304
Pine forests	8	6.88689	6.06061
Pine forests	9	8.24236	7.50649
Pine forests	5	4.47528	4.12195
Pine forests	9	5.43464	4.30168
Pine forests	8	6.32866	5.0813
Pine forests	8	7.62749	7.34783
