# Supplementary material for: The taxonomic, functional and phylogenetic diversity of birds in Xiaohongxiang Wetland, southwest China
Source: Biodivers Data J. 2024 Dec 4;12:e136248. doi: 10.3897/BDJ.12.e136248 (PMC11635359; doi:10.3897/BDJ.12.e136248)
Supplement: Supplementary material 3 — Comparison of species functional diversity amongst different habitats [file bdj-12-e136248-s003.xls]

## Sheet: Sheet1
Habitats	FRic	FEve	FDiv	FDis
Villages	0.000971505	0.658822	0.6096	0.0736595
Villages	0.00845782	0.696104	0.817555	0.153848
Villages	0.030166	0.688986	0.847855	0.145074
Villages	0.0292245	0.579047	0.6292	0.103922
Villages	0.00211638	0.815686	0.939876	0.131244
Villages	0.0319052	0.653524	0.709778	0.198787
Villages	0.0423916	0.539485	0.85543	0.19242
Villages	0.00205019	0.6375	0.66194	0.0954637
Farmlands	0.132594	0.727482	0.847526	0.147912
Farmlands	0.208053	0.766709	0.767875	0.173794
Farmlands	0.0697562	0.816374	0.663709	0.11538
Farmlands	0.0485831	0.901679	0.5001	0.033167
Farmlands	0.228867	0.589525	0.829703	0.180606
Farmlands	0.00273332	0.623884	0.597822	0.14255
Farmlands	0.232942	0.663949	0.848681	0.139002
Farmlands	0.277086	0.672849	0.821461	0.168472
Wetlands	0.144394	0.752582	0.751661	0.169519
Wetlands	0.0452835	0.821227	0.828846	0.148086
Wetlands	0.23196	0.849561	0.655453	0.324943
Wetlands	0.0452835	0.770753	0.775911	0.143908
Wetlands	0.23196	0.849561	0.655453	0.105652
Wetlands	0.0452835	0.770753	0.775911	0.129801
Wetlands	0.165361	0.786912	0.682065	0.213325
Wetlands	0.144394	0.786635	0.676341	0.168331
Cherry plantations	2.43567e-05	0.715225	0.765714	0.105611
Cherry plantations	8.92387e-08	0.748087	0.905937	0.105009
Cherry plantations	2.94136e-05	0.829695	0.822279	0.12158
Cherry plantations	2.10396e-08	0.54975	0.577059	0.0587655
Cherry plantations	5.36513e-06	0.592159	0.710175	0.109232
Cherry plantations	3.59671e-08	0.601295	0.652093	0.0839048
Cherry plantations	3.87602e-05	0.667092	0.8047	0.139264
Cherry plantations	1.10177e-05	0.552628	0.537264	0.093124
Pine forests	0.00384387	0.653432	0.786937	0.210017
Pine forests	0.00205157	0.620043	0.709726	0.163889
Pine forests	4.58395e-05	0.794051	0.876412	0.188742
Pine forests	0.00276833	0.626083	0.878553	0.15923
Pine forests	0.0052173	0.766506	0.810167	0.196644
Pine forests	0.000808434	0.841891	0.852633	0.184146
Pine forests	0.00291339	0.684647	0.7356	0.19386
Pine forests	3.88314e-06	0.733835	0.904445	0.143786
