# Supplementary material for: The taxonomic, functional and phylogenetic diversity of birds in Xiaohongxiang Wetland, southwest China
Source: Biodivers Data J. 2024 Dec 4;12:e136248. doi: 10.3897/BDJ.12.e136248 (PMC11635359; doi:10.3897/BDJ.12.e136248)
Supplement: Supplementary material 4 — Comparison of species phylogenetic diversity amongst different habitats [file bdj-12-e136248-s004.xls]

## Sheet: Sheet1
Habitats	MPD	SES.MPD	P value	MNTD	SES.MNTD	P value	PD	SES.PD	P value
Villages	6	-1.09008	0.201	6	-0.129749	0.324	12	-0.966033	0.21
Villages	6	-1.60461	0.1075	6	0.20681	0.5055	18	-0.995513	0.1695
Villages	5.90476	-2.19236	0.0475	5.42857	-0.392131	0.339	20	-1.64652	0.0745
Villages	6.4	-0.746852	0.1785	5	-1.1664	0.1295	18	-0.955226	0.1805
Villages	7	0.410188	0.5965	6.5	0.533385	0.662	14	0.585488	0.654
Villages	6.53333	-0.413763	0.265	5.66667	-0.319142	0.3685	19	-0.152324	0.3935
Villages	6.71429	-0.0238001	0.3965	5	-1.00654	0.1785	24	-0.751339	0.2375
Villages	6	-1.11067	0.1925	6	-0.158296	0.312	12	-0.977297	0.2075
Farmlands	6.6	-0.082438	0.366	5.6	-0.247701	0.3715	16	0.00890473	0.4485
Farmlands	6.27778	-0.95731	0.173	4.88889	-0.463135	0.3185	26	-0.455662	0.31
Farmlands	7	0.523673	0.648	6.5	0.592385	0.6865	14	0.645011	0.6805
Farmlands	6	-0.678005	0.2905	6	-0.150611	0.3485	9	-0.71978	0.2855
Farmlands	6.93333	0.915121	0.816	4.4	-1.04523	0.1525	28	-0.874324	0.198
Farmlands	5.33333	-1.93093	0.036	4	-2.29284	0.033	10	-2.06675	0.0295
Farmlands	6.27273	-1.23007	0.128	5.5	1.03363	0.834	36	0.741634	0.7585
Farmlands	5.9619	-2.84263	0.0055	3.86667	-1.26244	0.101	37	-2.06744	0.0265
Wetlands	7.33333	0.299096	0.5805	6	0.169396	0.5855	14	0.172815	0.57
Wetlands	6.66667	-0.452284	0.333	5.33333	-0.6217	0.337	10	-0.542169	0.312
Wetlands	7.33333	0.281818	0.5845	6	0.260499	0.6135	14	0.196601	0.573
Wetlands	6.66667	-0.452284	0.333	5.33333	-0.6217	0.337	10	-0.542169	0.312
Wetlands	8	0.461364	0.5915	8	0.46681	0.5935	8	0.470712	0.5945
Wetlands	8	0.508808	0.607	8	0.484885	0.599	8	0.448775	0.587
Wetlands	7.6	1.07167	0.8425	6.4	1.13794	0.816	18	1.16313	0.831
Wetlands	7.33333	0.299096	0.5805	6	0.169396	0.5855	14	0.172815	0.57
Cherry plantations	6.10989	-0.91922	0.1295	4.28571	-1.56435	0.07	37	-1.52746	0.066
Cherry plantations	5.92857	-1.09796	0.208	5.5	-0.15475	0.4225	23	-0.671522	0.264
Cherry plantations	6.38889	0.131428	0.555	5.77778	0.445214	0.646	28	0.472482	0.6395
Cherry plantations	5.71429	-1.49733	0.0345	4.28571	-1.97629	0.0445	18	-1.92654	0.039
Cherry plantations	6.12121	-0.708839	0.208	4.33333	-1.57516	0.064	32	-1.47402	0.0825
Cherry plantations	6	-0.701192	0.3465	6	0.351213	0.5285	18	-0.337637	0.3835
Cherry plantations	6.75758	1.40193	0.896	4.83333	-0.764854	0.2155	35	-0.0845466	0.4395
Cherry plantations	5.88889	-1.28343	0.132	5.11111	-0.573595	0.2745	25	-1.04993	0.163
Pine forests	6.85714	0.0537409	0.4685	6	0.204843	0.579	26	0.195769	0.546
Pine forests	6.38889	-1.17825	0.139	5.77778	-0.0137026	0.4725	28	-0.408687	0.314
Pine forests	6.6	-0.413801	0.258	5.6	-0.806441	0.2315	16	-0.483889	0.2865
Pine forests	7.16667	0.952354	0.8305	6.66667	1.63574	0.9525	31	1.47614	0.9395
Pine forests	7.14286	0.801629	0.7545	5.75	-0.221775	0.3895	26	0.161429	0.532
Pine forests	6.92857	0.249684	0.5925	6.5	1.08011	0.8335	27	0.837367	0.7925
Pine forests	5.91111	-2.6823	0.0135	5.2	-1.07169	0.146	28	-2.25392	0.025
Pine forests	5.85714	-2.38904	0.0225	5	-1.59584	0.0685	22	-2.43299	0.0205
